# Supplementary material for: Cytokine Profile at Diagnosis Affecting Trough Concentration of Infliximab in Pediatric Crohn’s Disease
Source: Biomedicines. 2022 Sep 23;10(10):2372. doi: 10.3390/biomedicines10102372 (PMC9598182; doi:10.3390/biomedicines10102372)
Supplement: Supplementary file 1 [file biomedicines-10-02372-s001.zip]

Archive with 1 entries (1 files):
- biomedicines-1848261-supplementary.pdf
